# Supplementary material for: Age-related genomic alterations and chemotherapy sensitivity in osteosarcoma: insights from cancer genome profiling analyses
Source: Int J Clin Oncol. 2024 Dec 17;30(2):397–406. doi: 10.1007/s10147-024-02673-2 (PMC11785636; doi:10.1007/s10147-024-02673-2)
Supplement: Supplementary file 1 — Supplementary file1 (XLSX 14 KB) [file 10147_2024_2673_MOESM1_ESM.xlsx]

## Sheet: Supplemental Table 1
		Table S1. Gene alterations associated with age
			Gene	Log2 ratio	P value
		Younger patients (N=232)	CCNE1	3.46	<0.001
			BCLAF1	>10	0.0189
			C11ORF65	>10	0.0189
			CHD7	>10	0.0189
			CTRC	>10	0.0189
			L2HGDH	>10	0.0189
			LMNA	>10	0.0189
			PIAS4	>10	0.0189
			PTPN22	>10	0.0189
			WNK2	>10	0.0189
			FLCN	1.61	0.0202
			VEGFA	1.47	0.0301
		Older patients (N=94)	PHF8	<-10	<0.001
			RECQL4	-3.7	0.0118
			KDM6A	-2.92	0.0118
			CUL3	-3.67	0.0125
			CDKN2B	-0.8	0.0197
			CDKN2A	-0.74	0.0261
			SETD2	-1.77	0.0276
			NEGR1	-3.46	0.032
			TEK	-1.96	0.033
			STAG2	-2.61	0.0346
			TERT	-1.09	0.0347
			FUBP1	-2.04	0.0351
			ZNRF3	<-10	0.0376
			ZNF217	<-10	0.0442
			ASXL2	-3.24	0.0447
			DUSP4	<-10	0.0448
			LYN	<-10	0.0449
			CIC	-3.22	0.0465
			AR	-1.9	0.0474

## Sheet: Supplemental Table 2
			Table S2. Chemotherapy response according to unsupervised clustering
					Ifosfamide
				Total Number	CR/PR	SD/PD	Odds ratio	P value
			Cluster 1	75	26	49	4.19 (1.11-23.79)	0.025
			Cluster 2	16	2	14	0.32 (0.03-1.53)	0.145
			Cluster 3	11	1	10	0.23 (0.01-1.74)	0.172

## Sheet: Supplemental Table 3
		Table S3. The number of patients in each cluster
		Cluster	A	B
		Younger patients	116	33
		Older patients	31	24
				P=0.004

## Sheet: Supplemental Table 4
		Table S4. Chemotherapy response for ifosfamide according to KEGG pathway
				Ifosfamide
				CR/PR	SD/PD	Odds ratio	P value
		RTK	+	7	24	0.65 (0.21-1.87)	0.478
			-	22	49
		MAPK	+	4	12	0.81 (0.17-3.04)	1
			-	25	61
		PI3-AKT-mTOR	+	9	12	2.27 (0.73-6.91)	0.111
			-	20	61
		Call cycle	+	27	47	1.73 (0.61-5.46)	0.35
			-	7	26
		TP53 genes	+	13	28	1.30 (0.49-3.40)	0.655
			-	16	45
